# Supplementary material for: Properties of Local Interactions and Their Potential Value in Complementing Genome-Wide Association Studies
Source: PLoS One. 2013 Aug 5;8(8):e71203. doi: 10.1371/journal.pone.0071203 (PMC3733963; doi:10.1371/journal.pone.0071203)
Supplement: Table S1 — Summary of the eight metabolic traits in ARIC and NFBC1966. (XLSX) [file pone.0071203.s002.xlsx]

## Sheet: TableS1
Table S1: Summary of the eight metabolic traits in ARIC and NFBC1966*
	ARIC			NFBC1966
Trait	N	h2	mean±SD	N	h2	mean±SD
CRP (mg/L)	7243	0.12	4.13±6.25	5255	0.09	2.06±3.80
DBP (mmHg)	9187	0.17	71.56±10.04	5236	0.18	77.41±11.48
GLU (mmol/L)	8201	0.11	5.47±0.50	4647	0.2	5.02±0.43
HDL (mmol/L)	8665	0.15	1.32±0.43	4874	0.33	1.56±0.38
INS (pmol/L)	8054	0.02	67.86±40.33	4579	0.13	8.07±2.87
LDL (mmol/L)	8549	0.2	1.32±0.43	4860	0.4	3.01±0.89
SBP (mmHg)	9187	0.19	118.46±16.97	5245	0.23	124.87±13.53
TRI (mmol/L)	8665	0.2	1.52±1.00	4873	0.15	1.19±0.73
*: N - number of individuals; h2 - polygenic heritability; SD - standard deviation
