# Supplementary material for: Properties of Local Interactions and Their Potential Value in Complementing Genome-Wide Association Studies
Source: PLoS One. 2013 Aug 5;8(8):e71203. doi: 10.1371/journal.pone.0071203 (PMC3733963; doi:10.1371/journal.pone.0071203)
Supplement: Table S4 — Local interactions tag GWAS loci identified from external studies of the same or highly related traits. (XLSX) [file pone.0071203.s005.xlsx]

## Sheet: TableS4
Table S4: Local interactions tag GWAS loci identified from external studies of the same or highly related traits*
region	GWAS loci	trait	SNP1	pos1	SNP2	pos2	Pint	LD (r2)	GWAS trait name
1p32.3-p32.2	PCSK9, USP24a	LDL	rs207150	55806465	rs778432	56666809	1.99067e-06	0.017	Lipid metabolism phenotypes
1p32.3-p32.2	PCSK9, USP24	LDL	rs10493195	56053042	rs2793661	56724405	2.93765e-06	0.011	Lipid metabolism phenotypes
1q25.3	ZNF648	HDL	rs593942	181759473	rs503280	182565949	7.72681e-06	0.001	HDL cholesterol
1q32.2	CR1L	LDL	rs11117721	207588001	rs3820521	208060464	2.4322e-06	0	LDL cholesterol
2q36.1	near KCNE4	CRP	rs10498143	223637375	rs1950123	224321540	9.24698e-07	0.001	C-reactive protein and white blood cell count
4q25	ENPEP	DBP	rs10017233	110548148	rs3796891	111409925	5.21195e-06	0	Blood pressure
5q11.2	ARL15	HDL	rs702607	53167302	rs2910817	53842800	5.80764e-06	0	HDL cholesterol
5q11.2	ARL15	TRIb	rs28491265	53287548	rs6859596	53852972	3.58922e-06	0.001	HDL cholesterol
5q11.2	ANKRD55,MAP3K1	TRI	rs157518	55838485	rs12187626	56290955	2.83792e-07	0	Triglycerides
5q15	PCSK1	INS	rs4513721	95452324	rs155959	95824009	1.16413e-06	0.001	Proinsulin levels
6p21.33	HLA	TRI	rs1063646	31107648	rs2518027	31436476	7.14496e-06	0.008	Triglycerides
7p21.2	DGKB, TMEM195	GLU	rs17604022	14675064	rs3779405	15666171	7.97995e-06	0	Fasting glucose-related traits
7p15.3	DNAH11	LDL	rs7800133	21422413	rs1174992	22026842	7.34514e-06	0	LDL cholesterol
8p11.21	ZMAT4	GLU	rs2730198	40314725	rs12549460	40943837	2.85759e-06	0	Fasting plasma glucose
8q24.13	TRIB1	HDL	rs13265933	125858021	rs6470383	126835579	1.31522e-06	0	HDL cholesterol,Triglycerides,LDL cholesterol,Cholesterol
9p24.2	GLIS3	GLU	rs911492	4168771	rs4740783	4448088	8.64968e-08	0	Fasting glucose-related traits,Type 2 diabetes
9p13.2	PAX5	DBP	rs13298120	36640907	rs4878706	37628280	6.47143e-06	0.001	Obesity and blood pressure
10p12.33-p12.32	CACNB2	SBP	rs1277731	18563985	rs1880682	18932172	5.16416e-07	0.002	Systolic blood pressure,Diastolic blood pressure
10q23.33	CYP26A1	TRI	rs10509647	94706633	rs10430653	95169056	1.20504e-06	0	Triglycerides
13q12.3-q12.2	PDX1	GLU	rs4771176	28408480	rs7332329	28966067	9.977e-06	0.002	Fasting glucose-related traits (interaction with BMI)
13q33.3	MYO16	DBP	rs17381165	108997838	rs2391691	109425517	2.97852e-06	0	Blood pressure
13q33.3	MYO16	SBPb	rs9559368	109223792	rs9559442	109557930	7.67361e-06	0	Blood pressure
14q24.2-q24.3	near RGS6	CRP	rs17117326	73017126	rs56432878	73979240	3.52371e-06	0	C-reactive protein and white blood cell count,C-reactive protein
15q22.2	RORA	CRP	rs12324698	60709724	rs10519085	61153551	6.62217e-06	0.004	C-reactive protein
15q22.2	VPS13C, C2CD4B	GLU	rs11857393	61913512	rs12438162	62884463	2.89734e-06	0	Fasting glucose-related traits,Type 2 diabetes
15q22.2	VPS13C, C2CD4B	INSb	rs4775435	62095573	rs17271500	62428609	6.80769e-06	0.003	Proinsulin levels,Type 2 diabetes
19p13.11	CILP2, PBX4	LDL	rs7252888	19628037	rs880090	19740729	3.90841e-06	0.002	LDL cholesterol,Triglycerides
1q32.2	CD34	SBP	rs4844620	207980901	rs4844402	208245009	6.76083e-06	0	Biomedical quantitative traits,Resting heart rate
1q32.2	CD34	DBPb	rs12041505	208097796	rs7529419	208699320	5.17607e-07	0	Resting heart rate
1q32.3	Intergenic	SBP	rs6662813	213835207	rs861229	213898329	4.54988e-06	0.005	RR interval (heart rate)
1q41	LYPLAL1	CRP	rs1531088	219543162	rs2820426	219660535	2.29087e-06	0.082	Visceral adipose tissue/subcutaneous adipose tissue ratio,Adiposity
1q41	MOSC1	HDL	rs12740310	220762524	rs11118607	220984364	4.06443e-06	0.053	Cholesterol, LDL cholesterol
1q42.3-q42.2	IRF2BP2,TOMM20	HDL	rs16843133	234564255	rs9727449	235152757	5.14044e-06	0	Cholesterol, total,LDL cholesterol,Coronary heart disease
1q42.3	TBCE	CRP	rs17600585	235123296	rs291386	235647050	1.74181e-06	0.011	Adiposity
2p21	SIX2, SIX3	LDL	rs3738980	44981119	rs478918	45208953	9.31108e-06	0.015	Metabolite levels,Alcohol and nictotine co-dependence
2q12.1-q12.2	Intergenic	INS	rs1344718	105553819	rs6741857	106199934	4.64515e-06	0	Type 2 diabetes
2q14.2	INHBB	GLU	rs7581178	121110387	rs7559777	121595616	2.03704e-06	0	Obesity
2q22.2	LRP1B	INS	rs11681928	142350130	rs7603629	142972088	5.5847e-06	0	Body mass index
2q31.1-q24.3	G6PC2, ABCB11, LRP2	TRI	rs7581474	169331384	rs2052296	170071775	2.5527e-09	0	Metabolic traits
2q33.3	FLJ20309	CRP	rs6757529	206510949	rs16838360	207453076	2.30144e-06	0	Obesity (extreme)
2q34	CPS1	DBP	rs6734696	211469123	rs319744	211820798	1.31522e-08	0.015	Metabolic traits
2q34	CPS1	HDLb	rs7599931	211517423	rs12694232	212194222	9.01571e-06	0	Metabolic traits
3p25.1-p25.2	RAF1	TRI	rs709159	12481203	rs365691	13478434	8.66962e-06	0	Cardiac hypertrophy,Cholesterol
3q25.31-q25.32	LEKR1, CCNL1	INS	rs11928575	156822506	rs1500914	157044222	8.59014e-07	0.038	Eating disorders,Diabetic retinopathy
3q28-q27.3	LPP	LDL	rs4613445	187156838	rs6764972	187960329	9.18333e-06	0	Visceral adipose tissue adjusted for BMI,Metabolite levels
4q26	TRAM1L1	INS	rs7670268	117378756	rs17861907	118355398	2.2856e-07	0.002	Visceral adipose tissue adjusted for BMI,Obesity (extreme)
4q35.1-q35.2	KLKB1	TRI	rs4862653	187077206	rs4861710	187263675	3.06196e-06	0.007	Metabolite levels,Metabolic traits
4q35.2	KLKB1	HDLb	rs10027488	187107849	rs1868897	187350096	5.66239e-06	0.012	Metabolite levels,Metabolic traits
5q15	Intergenic	INS	rs10059375	92734471	rs981862	93615466	1.39637e-06	0.029	Diabetic retinopathy
5q15	ERAP1, ERAP2	CRP	rs27529	96126308	rs43497	96485900	2.5e-06	0.007	Ankylosing spondylitis,Crohn's disease
5q31.1	SLC22A4	HDL	rs9791170	131569627	rs10070396	132454440	4.02717e-08	0.006	Metabolic traits,C-reactive protein
6p24.2-p24.1	SYCP2L, ELOVL2	LDL	rs12199131	10932569	rs210926	11745565	1.40929e-06	0	Metabolite levels,Metabolic traits,Phospholipid levels (plasma)
6p24.2	SYCP2L, ELOVL2	CRPb	rs17675073	11008649	rs2142741	11262323	9.48418e-06	0	Metabolite levels,Metabolic traits,Phospholipid levels (plasma)
7p15.1-p15.2	JAZF1	INS	rs3915087	27480649	rs17715746	28403924	4.53942e-06	0	Diabetic retinopathy,Type 2 diabetes,Type 1 diabetes
7p14.2-p14.1	ELMO1	GLU	rs2098375	36802041	rs7777258	37472124	8.16582e-06	0.002	Type 2 diabetes nephropathy,QT interval
7q31.2	CAV1, CAV2	DBP	rs6948855	115525876	rs6466590	116224835	5.48277e-06	0.001	Electrocardiographic traits,PR interval
7q36.1	KCNH2	DBP	rs6949485	150248798	rs7805834	151043272	7.31139e-06	0.001	Electrocardiographic traits,Height,QT interval
8p22	ASAH1, NAT2	HDL	rs17590021	17507299	rs1010411	18395945	7.8886e-06	0	Metabolic traits,Triglycerides,Cholesterol,Obesity
8p22	ASAH1, NAT2	INSb	rs11203905	17601560	rs11992396	18531247	5.188e-06	0	Metabolic traits,Triglycerides,Cholesterol,Obesity
9p24.1	PTPRD	GLU	rs4255195	8805253	rs10977422	8982712	2.4322e-07	0.003	Type 2 diabetes,Restless legs syndrome
10p14	SFMBT2	GLU	rs2039033	6747521	rs11254963	7075633	5.99791e-06	0	Fasting insulin-related traits (interaction with BMI)
10q24.32-q24.33	CNNM2, NT5C2, CYP17A1	DBP	rs7092340	104529668	rs2296513	105207505	7.74462e-06	0.166	Systolic blood pressure,Blood pressure
10q25.2	TCF7L2	GLU	rs1033922	114388316	rs7901695	114754088	4.94311e-06	0.001	Type 2 diabetes,Coronary heart disease
11p15.5	INS, IGF2AS	INS	rs17658052	2022899	rs2521284	2341677	6.05341e-06	0	Type 1 diabetes,Type 1 diabetes autoantibodies
11p15.4	LMO1	INS	rs11041491	7660921	rs10500703	8433864	8.03526e-06	0.001	Fasting glucose-related traits (interaction with BMI)
11p15.3-p15.4	ADM,AMPD3	LDL	rs10500724	10302016	rs11021712	11251630	9.7499e-06	0	Type 2 diabetes,HDL cholesterol,Blood pressure
11p15.1	KCNJ11	INS	rs10766384	17330109	rs17775256	17459118	1.52405e-07	0.044	Type 2 diabetes
12q24.31	CCDC92,ZNF664	LDL	rs952360	124076806	rs837483	125031404	6.26614e-07	0	HDL cholesterol,Triglycerides
12q24.31	CCDC92,ZNF664	CRPb	rs3782249	124837943	rs10846850	125715717	3.86367e-06	0.001	HDL cholesterol
12q24.31	CCDC92,ZNF664	DBPb	rs2293515	124908813	rs12306023	125873274	1.08893e-06	0.001	HDL cholesterol
15q25.1	ZFAND6	INS	rs8027980	79557626	rs4384570	80552480	3.63078e-06	0.001	Type 2 diabetes
15q25.1	ZFAND6	GLUb	rs4778747	80395920	rs3848170	80724489	1.72187e-06	0.001	Type 2 diabetes,Bipolar disorder
15q26.1	PRC1	INS	rs7163411	90876808	rs6496780	91812453	2.40991e-06	0	Type 2 diabetes,Metabolite levels
15q26.1	PRC1	TRIb	rs16944736	91243791	rs11853306	91919792	5.28445e-06	0	Type 2 diabetes,Metabolite levels
16q22.3-q22.2	ZFHX3	TRI	rs9630625	72496681	rs11648624	72930589	1.63305e-06	0.014	Metabolite levels
16q23.2-q23.1	WWOX	GLU	rs1110894	79005751	rs2549513	79550727	7.51623e-07	0	Type 2 diabetes
16q23.2-q23.1	WWOX	INSb	rs16949152	79019253	rs2432363	79526300	3.4435e-06	0	Type 2 diabetes
16q23.3-q23.2	CMIP	GLU	rs11863913	81487556	rs2967321	82303566	8.95365e-06	0	Type 2 diabetes,HDL cholesterol
17q24.3-q24.2	ABCA8	TRI	rs11656990	66735166	rs9941358	67562363	1.40281e-06	0	HDL cholesterol
19q13.2	IL28B	HDL	rs7247078	39593832	rs2355335	40233495	1.77011e-06	0	Lipid levels in hepatitis C treatment
19q13.33	FUT2,FLJ36070	TRI	rs11564671	48551870	rs11670491	49288662	3.71535e-06	0	Metabolic traits,Cholesterol
19q13.42	LILRA3,LILRB2a	LDL	rs36633	54646290	rs1035450	54962374	2.40436e-07	0	HDL cholesterol
21q22.12-q22.11	RUNX1	HDL	rs13050456	35679661	rs2834870	36633648	1.56675e-06	0	Phospholipid levels (plasma)
21q22.3	UBASH3A	INS	rs9981792	43598637	rs9325622	44479701	6.72977e-06	0	Type 1 diabetes,Type 1 diabetes autoantibodies
21q22.3	FLJ41733	TRI	rs162377	44926001	rs915775	45598522	1.98609e-06	0.001	Phospholipid levels (plasma)
22q12.3	LARGE	GLU	rs130274	33204334	rs9306281	34013807	1.97242e-06	0	Visceral adipose tissue adjusted for BMI,Visceral fat
*: SNP1(2), pos1(2) - name and position (base pair) of the first (second) epistatic SNP; Pint - the interaction P value
a: detected in the NFBC1966 cohort, everything else in ARIC	detected in the NFBC1966 cohort, everything else in ARIC
b: local interaction in the same region associated with a different trait	local interaction in the same region associated with a different trait
